# Supplementary material for: Connecting Epigenetic and Genetic Diversity of LTR Retrotransposons in Sunflower (Helianthus annuus L.) and Arabidopsis thaliana L
Source: Plants (Basel). 2026 Jan 9;15(2):204. doi: 10.3390/plants15020204 (PMC12844716; doi:10.3390/plants15020204)
Supplement: Supplementary file 1 [file plants-15-00204-s001.zip]

Archive with 2 entries (2 files):
- manuscript-supplementary.pdf
- sequencing-data.xlsx
