# Supplementary material for: Connecting Epigenetic and Genetic Diversity of LTR Retrotransposons in Sunflower (Helianthus annuus L.) and Arabidopsis thaliana L
Source: Plants (Basel). 2026 Jan 9;15(2):204. doi: 10.3390/plants15020204 (PMC12844716; doi:10.3390/plants15020204)
Supplement: Supplementary file 1 [file plants-15-00204-s001.zip › sequencing-data.xlsx]

## Sheet: Supplementary Table S1
Supplementary Table S1. Overview of ONT sequencing data usage and statistics
strategy	tissue	repetition	specie	total reads	genome coverage	Bioproject acession
WGS	leaf	1	A. thaliana	533438	67.2x	PRJNA1263850 (Col-0 ecotype, rep1)
WGS	leaf	1	H. annuus	6787487	19.2x	SRR36617165
WGS	leaf	2	H. annuus	1651282	7.02x	PRJNA1394510
RNA-seq	2nd leaf	1	H. annuus	4568000	-	SRR36636380
RNA-seq	2nd leaf	2	H. annuus	4736775	-	SRR36636379
RNA-seq	10th leaf	1	H. annuus	2684354	-	SRR36636378
RNA-seq	10th leaf	2	H. annuus	2676161	-	SRR36636377
RNA-seq	ray flower	1	H. annuus	3040332	-	SRR36636376
RNA-seq	ray flower	2	H. annuus	854325	-	SRR36636375
